# Supplementary material for: NETosis-Related Biomarkers in Systemic Lupus Erythematosus, Rheumatoid Arthritis, Psoriatic Arthritis and Ankylosing Spondylitis: A Comparative Study
Source: Int J Mol Sci. 2025 Dec 17;26(24):12127. doi: 10.3390/ijms262412127 (PMC12733578; doi:10.3390/ijms262412127)
Supplement: Supplementary file 1 [file ijms-26-12127-s001.zip]

Archive with 1 entries (1 files):
- ijms-4016694-supplementary.pdf
